# Supplementary material for: On the robustness of inference of association with the gut microbiota in stool, rectal swab and mucosal tissue samples
Source: Sci Rep. 2021 Jul 21;11:14828. doi: 10.1038/s41598-021-94205-5 (PMC8295290; doi:10.1038/s41598-021-94205-5)
Supplement: Supplementary file 2 — Supplementary Table S2. [file 41598_2021_94205_MOESM2_ESM.xlsx]

## Sheet: type_test_tableS2
Table S2. Test statistics of the associations between genus level composition and sample type analyzed with model 1 described in methods.
	Stool vs Swab				Stool vs Tissue				Swab vs Tissue
	coefficients	t-value	P-value	FDR	coefficients	t-value	P-value	FDR	coefficients	t-value	P-value	FDR
Methanobrevibacter	-0.623143	-7.16849	2.36096e-12	1.98995e-11	-0.863023	-7.59111	1.32145e-13	1.18729e-12	-0.235599	-2.33973	0.0196385	0.0902861
Mobiluncus	0.970194	13.0279	3.80381e-34	6.35165e-33	0.00677255	0.520093	0.603203	0.837388	-0.960603	-12.9986	4.6557e-34	7.63017e-33
Propionibacteriaceae_unclassified	0.218188	3.14394	0.00175361	0.00998033	0.400868	4.31941	1.84869e-05	0.000121192	0.184187	1.82038	0.0692194	0.250038
Propionibacterium	0.307669	4.41705	1.1976e-05	8.05989e-05	0.359684	4.35414	1.5867e-05	0.000104793	0.0538312	0.544762	0.586128	0.830621
Bifidobacterium	-0.382397	-4.14043	3.9911e-05	0.000256882	-2.25635	-24.1281	6.69243e-89	3.58957e-87	-1.86237	-19.3428	1.32213e-64	4.58858e-63
Adlercreutzia	-1.06187	-13.6274	8.32143e-37	1.55041e-35	-1.61369	-22.6236	3.94196e-81	1.88575e-79	-0.559454	-10.7654	9.46621e-25	1.35123e-23
Collinsella	-0.237453	-3.50448	0.000493439	0.00300133	-2.65199	-32.9428	1.5992e-133	2.57326e-131	-2.40033	-28.5182	3.27294e-112	3.049e-110
Eggerthella	-0.247149	-2.9226	0.00360898	0.0194161	-1.81661	-24.8429	1.36443e-92	7.54698e-91	-1.57649	-19.7391	1.24027e-66	4.57348e-65
Gordonibacter	-0.676661	-9.56276	3.40598e-20	4.15764e-19	-0.894452	-13.6235	9.67262e-37	1.78339e-35	-0.213283	-5.01245	7.16265e-07	5.05095e-06
Bacteroides	-0.0348454	-1.52822	0.127012	0.371901	0.176394	9.30544	2.93065e-19	3.41266e-18	0.214312	11.8013	6.13814e-29	9.36595e-28
Bacteroidales_noname	-0.368927	-6.62812	7.89193e-11	6.55808e-10	-1.71335	-18.6081	1.28941e-60	4.14954e-59	-1.32102	-15.6762	2.18675e-46	5.09283e-45
Barnesiella	-0.00597612	-0.0910504	0.927485	0.976632	-0.460005	-3.99452	7.34136e-05	0.000465742	-0.465166	-4.10278	4.67098e-05	0.000299552
Coprobacter	-0.0612571	-1.50067	0.133994	0.382533	-0.481693	-9.1005	1.53921e-18	1.72431e-17	-0.417822	-8.17322	1.91622e-15	1.89481e-14
Odoribacter	-0.369657	-3.36577	0.000814675	0.00482266	-2.19934	-19.6896	4.42821e-66	1.59958e-64	-1.80243	-15.4345	3.11925e-45	7.07829e-44
Parabacteroides	-0.0355152	-0.781298	0.434952	0.707596	-1.16639	-11.126	3.92268e-26	5.73814e-25	-1.08091	-10.0692	4.46667e-22	5.72899e-21
Porphyromonas	2.14308	20.9348	1.28545e-72	5.54938e-71	0.0759469	0.738618	0.460446	0.73225	-2.07352	-17.5794	1.06116e-55	3.07911e-54
Paraprevotella	-0.190858	-3.3747	0.000789207	0.00468757	-0.763045	-7.88476	1.63892e-14	1.56804e-13	-0.556675	-5.87559	7.13157e-09	5.53635e-08
Prevotella	1.78051	17.2219	7.98534e-54	2.20844e-52	0.678733	5.6019	3.31731e-08	2.43636e-07	-1.13356	-8.72916	2.77084e-17	2.902e-16
Alistipes	-0.40537	-10.4429	1.77329e-23	2.43312e-22	-0.373093	-6.20349	1.06918e-09	8.5631e-09	0.0579824	0.974621	0.330157	0.619851
Lactobacillus	-0.0721152	-1.10923	0.267801	0.558926	-0.062529	-0.791945	0.428726	0.701984	7.64691e-05	0.000972894	0.999224	1
Streptococcus	0.71861	7.24281	1.43216e-12	1.21288e-11	-1.81767	-21.7578	1.14606e-76	5.20133e-75	-2.53446	-29.0833	4.11822e-115	4.55578e-113
Clostridiaceae_noname	0.245556	3.01057	0.00272302	0.0150148	-0.813303	-12.9531	8.87457e-34	1.4411e-32	-1.07158	-14.3224	5.0947e-40	1.02473e-38
Clostridium	0.177464	2.23068	0.0260909	0.115164	-2.88984	-28.2217	6.3464e-110	5.10597e-108	-3.05043	-27.3541	3.30692e-106	2.54489e-104
Clostridiales_noname	0.624757	6.46017	2.24418e-10	1.8305e-09	-1.31115	-17.3413	2.60444e-54	7.43525e-53	-1.93408	-22.534	4.2066e-81	1.95939e-79
Flavonifractor	-0.327091	-3.88406	0.000114772	0.000725522	-2.70858	-40.9759	3.26747e-171	1.44586e-168	-2.37916	-28.2566	7.25579e-111	6.42137e-109
Pseudoflavonifractor	-0.478357	-6.38319	3.5967e-10	2.90693e-09	-1.30271	-19.3247	3.13881e-64	1.0684e-62	-0.823663	-12.9243	9.85342e-34	1.58551e-32
Eubacterium	0.0932012	1.80374	0.0718004	0.256223	-0.358532	-4.21629	2.89248e-05	0.000187534	-0.451134	-5.04615	6.05299e-07	4.28551e-06
Anaerostipes	-0.750954	-9.77798	5.59319e-21	6.87496e-20	-1.23534	-17.75	2.48273e-56	7.57661e-55	-0.493478	-9.16346	8.77241e-19	9.88991e-18
Blautia	-0.0351285	-0.529855	0.596419	0.833855	-2.35484	-19.0677	6.25928e-63	2.09036e-61	-2.30767	-17.6035	8.04306e-56	2.41292e-54
Coprococcus	-0.0486788	-0.64926	0.516432	0.778607	-2.50443	-29.1207	1.74737e-114	1.81932e-112	-2.41023	-25.9426	6.99841e-99	4.424e-97
Dorea	-0.173835	-2.31584	0.0209212	0.0948676	-3.00594	-38.308	4.49193e-159	1.59014e-156	-2.82395	-31.3701	9.91399e-127	1.46231e-124
Lachnospiraceae_noname	-0.00782164	-0.142913	0.886409	0.96729	-3.13118	-33.0835	3.27788e-134	5.80184e-132	-3.1128	-29.8771	3.62308e-119	4.93297e-117
Roseburia	-0.275533	-5.47844	6.44663e-08	4.67645e-07	-1.40834	-13.1816	8.85243e-35	1.50662e-33	-1.13457	-10.7144	1.49939e-24	2.12313e-23
Oscillibacter	0.0819562	1.54673	0.122484	0.366831	-1.97749	-17.6282	9.96898e-56	2.94085e-54	-2.05748	-18.0144	7.07646e-58	2.23667e-56
Peptostreptococcaceae_noname	-0.400023	-4.90213	1.23781e-06	8.62567e-06	-0.743663	-10.226	1.24192e-22	1.6283e-21	-0.347994	-5.83066	9.20352e-09	7.08271e-08
Anaerotruncus	0.068571	0.646399	0.518281	0.780337	-1.82217	-20.6421	6.13199e-71	2.5241e-69	-1.88674	-20.2993	1.63782e-69	6.5885e-68
Faecalibacterium	0.0874487	2.4507	0.0145574	0.0685283	0.262093	5.79685	1.12537e-08	8.62297e-08	0.169579	3.52435	0.000458238	0.00279683
Ruminococcaceae_noname	-0.215039	-3.40569	0.00070644	0.00423864	-1.38918	-19.0293	9.77056e-63	3.20257e-61	-1.22068	-16.1424	1.23949e-48	3.13415e-47
Ruminococcus	-0.184423	-2.02631	0.0431986	0.174172	-1.95962	-15.8112	7.02195e-47	1.67957e-45	-1.77741	-14.2179	1.54035e-39	3.06339e-38
Subdoligranulum	-0.00740586	-0.287171	0.774086	0.924774	0.290898	11.9777	1.29825e-29	2.03355e-28	0.297893	11.8872	2.69204e-29	4.17975e-28
Coprobacillus	0.252671	3.44937	0.000603428	0.00363288	-0.437405	-8.35446	5.12759e-16	5.216e-15	-0.688028	-10.0162	7.06037e-22	8.99055e-21
Erysipelotrichaceae_noname	0.137564	1.55046	0.121585	0.365375	-1.53681	-19.9299	2.65547e-67	1.02178e-65	-1.67409	-19.4152	5.63903e-65	1.99622e-63
Holdemania	-0.753107	-8.17131	1.97917e-15	1.94619e-14	-2.39439	-33.1235	2.08949e-134	4.10934e-132	-1.63136	-19.8164	4.97664e-67	1.87418e-65
Acidaminococcaceae_unclassified	0.0536259	0.910096	0.363157	0.645827	0.15622	2.0984	0.0363144	0.150568	0.100536	1.29166	0.196993	0.478296
Acidaminococcus	-0.0352895	-0.56341	0.573377	0.820716	-0.303601	-2.90851	0.00377464	0.0201846	-0.291956	-2.90505	0.00381296	0.0202672
Dialister	0.0790728	0.935414	0.349971	0.634032	-0.138148	-1.11916	0.263548	0.557324	-0.234456	-1.9193	0.0554404	0.211486
Veillonella	-0.838236	-9.17535	8.1905e-19	9.29306e-18	-1.9251	-22.9442	8.73119e-83	4.29284e-81	-1.09165	-12.5727	3.31818e-32	5.24391e-31
Burkholderiales_noname	-0.047305	-0.793209	0.427986	0.701984	-1.14648	-16.3534	1.73821e-49	4.52445e-48	-1.10017	-15.3197	1.09643e-44	2.42585e-43
Parasutterella	-0.0151936	-0.233799	0.815225	0.942045	-1.12445	-15.8449	4.84158e-47	1.19022e-45	-1.10459	-14.8563	1.68089e-42	3.62826e-41
Sutterella	0.212467	4.05534	5.70291e-05	0.00036441	-0.410862	-6.56327	1.19438e-10	9.78726e-10	-0.605608	-8.3151	6.63153e-16	6.70732e-15
Sutterellaceae_unclassified	0.14234	2.35513	0.018854	0.08736	-0.513835	-7.75909	4.03437e-14	3.75833e-13	-0.645273	-8.83474	1.21058e-17	1.2908e-16
Bilophila	0.289867	3.74721	0.000197024	0.00123227	-2.40937	-23.6994	1.09647e-86	5.70808e-85	-2.69124	-25.0359	3.70548e-94	2.11571e-92
Desulfovibrio	-0.436414	-5.72177	1.70438e-08	1.29474e-07	-1.44144	-17.3137	3.56055e-54	1.00034e-52	-1.00616	-13.0201	3.74712e-34	6.31658e-33
Campylobacter	1.12018	13.8599	7.45059e-38	1.43343e-36	-0.124332	-4.30184	1.99654e-05	0.000130402	-1.24868	-15.6957	1.76196e-46	4.15822e-45
Escherichia	0.698257	10.3946	2.71501e-23	3.66837e-22	1.00673	11.5877	5.32266e-28	7.9169e-27	0.307971	3.59073	0.000357892	0.00220721
Klebsiella	-0.290773	-2.52197	0.0119413	0.0579072	-0.441833	-3.19253	0.00148887	0.00858405	-0.165697	-1.31324	0.189624	0.466807
Haemophilus	-0.489214	-5.51568	5.27573e-08	3.84281e-07	-1.05351	-13.0318	4.02422e-34	6.65689e-33	-0.555643	-7.80627	2.79278e-14	2.64344e-13
Akkermansia	-0.213341	-3.68107	0.000254319	0.00157945	0.641474	8.89582	7.85539e-18	8.47807e-17	0.879694	13.8551	6.98247e-38	1.35813e-36
C2likevirus	-0.162743	-4.55737	6.34132e-06	4.28402e-05	-0.0466771	-0.94696	0.344065	0.626538	0.118587	2.70036	0.00713006	0.0365803
