# Supplementary material for: On the robustness of inference of association with the gut microbiota in stool, rectal swab and mucosal tissue samples
Source: Sci Rep. 2021 Jul 21;11:14828. doi: 10.1038/s41598-021-94205-5 (PMC8295290; doi:10.1038/s41598-021-94205-5)
Supplement: Supplementary file 3 — Supplementary Table S3. [file 41598_2021_94205_MOESM3_ESM.xlsx]

## Sheet: type_test_tableS3
Table S3. Test statistics of the associations between pathway abundance and sample type analyzed with model 1 described in methods.
	Stool vs Swab				Stool vs Tissue				Swab vs Tissue
	coefficients	t-value	P-value	FDR	coefficients	t-value	P-value	FDR	coefficients	t-value	P-value	FDR
1CMET2-PWY: N10-formyl-tetrahydrofolate biosynthesis	-484.531	-11.6527	2.69918e-28	2.98652e-26	-84.7207	-1.58639	0.113211	0.410325	409.468	8.59788	7.67784e-17	2.01031e-15
3-HYDROXYPHENYLACETATE-DEGRADATION-PWY: 4-hydroxyphenylacetate degradation	6.18445	1.69526	0.0905731	0.35504	-7.79033	-2.79462	0.00537291	0.0342124	-13.7859	-4.40262	1.27499e-05	0.000109972
AEROBACTINSYN-PWY: aerobactin biosynthesis	19.1467	3.84267	0.000135384	0.00105538	12.732	2.8617	0.00437006	0.0283709	-6.23459	-1.25318	0.210647	0.582834
ALL-CHORISMATE-PWY: superpathway of chorismate metabolism	7.10851	2.30573	0.0214837	0.115682	-19.8866	-8.01788	6.23553e-15	1.32728e-13	-26.7335	-9.89318	2.02762e-21	8.76647e-20
ANAEROFRUCAT-PWY: homolactic fermentation	-24.7596	-1.50905	0.131841	0.450115	-262.218	-8.39107	3.88926e-16	9.43879e-15	-240.403	-7.92119	1.21916e-14	2.52418e-13
ANAGLYCOLYSIS-PWY: glycolysis III (from glucose)	-14.8807	-0.595805	0.551542	0.858105	197.347	4.72654	2.88782e-06	2.66747e-05	216.358	5.36934	1.14774e-07	1.22367e-06
ARG+POLYAMINE-SYN: superpathway of arginine and polyamine biosynthesis	53.6245	6.45435	2.32605e-10	3.2214e-09	-68.323	-6.85787	1.84155e-11	2.80734e-10	-121.208	-12.4881	7.67911e-32	1.25908e-29
ARGDEG-PWY: superpathway of L-arginine, putrescine, and 4-aminobutanoate degradation	13.5052	3.11835	0.00191041	0.0130273	-15.012	-4.32034	1.84116e-05	0.000156316	-27.9596	-6.83315	2.11935e-11	3.21179e-10
ARGININE-SYN4-PWY: L-ornithine de novo biosynthesis	-274.512	-6.52771	1.47803e-10	2.07207e-09	315.767	5.7597	1.38611e-08	1.60079e-07	599.662	12.6151	2.17917e-32	3.80062e-30
ARGORNPROST-PWY: arginine, ornithine and proline interconversion	9.33574	4.17541	3.44004e-05	0.000282506	-12.3726	-8.77847	1.97556e-17	5.55425e-16	-21.4343	-11.1006	4.44092e-26	3.97366e-24
ARGSYN-PWY: L-arginine biosynthesis I (via L-ornithine)	176.857	5.15861	3.4389e-07	3.45907e-06	8.499	0.217231	0.828107	0.95744	-170.144	-4.82172	1.82373e-06	1.71225e-05
ARGSYNBSUB-PWY: L-arginine biosynthesis II (acetyl cycle)	169.577	4.73341	2.78848e-06	2.58733e-05	-80.6522	-2.37062	0.0180935	0.100531	-250.995	-7.67062	7.33904e-14	1.39077e-12
ARO-PWY: chorismate biosynthesis I	-148.651	-4.91705	1.15069e-06	1.10556e-05	-523.686	-11.5472	7.79964e-28	8.02583e-26	-373.516	-8.63357	5.82643e-17	1.56364e-15
ASPASN-PWY: superpathway of L-aspartate and L-asparagine biosynthesis	109.79	5.78466	1.19899e-08	1.39724e-07	228.832	7.70736	5.82602e-14	1.12476e-12	121.301	4.17027	3.51097e-05	0.000287872
AST-PWY: L-arginine degradation II (AST pathway)	30.8356	5.40742	9.41852e-08	1.01377e-06	-0.622887	-0.117916	0.906176	0.976328	-31.9376	-5.69492	1.96923e-08	2.244e-07
BIOTIN-BIOSYNTHESIS-PWY: biotin biosynthesis I	147.077	10.6849	2.05174e-24	1.47492e-22	126.726	6.39188	3.43648e-10	4.64669e-09	-24.4428	-1.18863	0.235076	0.611967
BRANCHED-CHAIN-AA-SYN-PWY: superpathway of branched amino acid biosynthesis	-25.1256	-0.727644	0.46713	0.811777	-4.19166	-0.0949555	0.924384	0.981057	22.0713	0.535726	0.592355	0.872881
CALVIN-PWY: Calvin-Benson-Bassham cycle	-69.0917	-2.95791	0.00322573	0.0213733	-50.9423	-1.48849	0.137181	0.461907	23.1555	0.635888	0.525102	0.844669
CENTFERM-PWY: pyruvate fermentation to butanoate	-9.74094	-4.41988	1.18256e-05	0.000102688	-38.8171	-20.2304	7.79869e-69	8.9165e-66	-29.0473	-17.6349	5.60567e-56	3.84549e-53
CITRULBIO-PWY: L-citrulline biosynthesis	22.4868	1.42417	0.154944	0.499647	-96.6181	-5.16105	3.40776e-07	3.4311e-06	-117.94	-6.1381	1.55527e-09	1.99797e-08
COA-PWY-1: coenzyme A biosynthesis II (mammalian)	-388.818	-11.0519	7.33334e-26	6.39492e-24	-221.977	-3.91456	0.000101641	0.000802677	162.736	2.8457	0.00458908	0.029578
COA-PWY: coenzyme A biosynthesis I	-151.506	-4.63062	4.51967e-06	4.09037e-05	89.1754	2.14348	0.0325018	0.163462	236.563	5.95967	4.40519e-09	5.33288e-08
COBALSYN-PWY: adenosylcobalamin salvage from cobinamide I	98.5503	6.33718	4.75739e-10	6.36587e-09	-32.2006	-1.25213	0.211043	0.583256	-131.706	-5.19572	2.83472e-07	2.89952e-06
COLANSYN-PWY: colanic acid building blocks biosynthesis	75.5734	8.99944	3.36407e-18	1.01813e-16	20.4392	1.30776	0.191489	0.556616	-54.769	-3.56259	0.000397615	0.00294561
COMPLETE-ARO-PWY: superpathway of aromatic amino acid biosynthesis	-173.334	-5.8532	8.14226e-09	9.60824e-08	-494.149	-10.8205	6.35219e-25	4.98962e-23	-319.627	-7.31023	8.95903e-13	1.52883e-11
CRNFORCAT-PWY: creatinine degradation I	-5.49273	-3.28064	0.00109897	0.00773491	-15.51	-9.7404	7.95538e-21	3.16065e-19	-9.82848	-6.39463	3.3297e-10	4.51418e-09
DAPLYSINESYN-PWY: L-lysine biosynthesis I	72.359	3.68933	0.000246396	0.00187392	115.088	4.78611	2.17484e-06	2.03078e-05	37.6373	1.3614	0.173919	0.531048
DENOVOPURINE2-PWY: superpathway of purine nucleotides de novo biosynthesis II	-122.152	-8.48501	1.86566e-16	4.68236e-15	-542.168	-25.7551	2.71036e-97	5.57791e-94	-419.722	-19.2022	6.89721e-64	5.91436e-61
DTDPRHAMSYN-PWY: dTDP-L-rhamnose biosynthesis I	65.3565	1.75299	0.0801411	0.325307	411.603	7.47607	2.94325e-13	5.24889e-12	348.972	6.42977	2.68502e-10	3.68385e-09
ECASYN-PWY: enterobacterial common antigen biosynthesis	50.4122	6.73525	4.00605e-11	5.88889e-10	-16.6499	-3.04955	0.00239941	0.0161689	-68.7275	-9.70894	9.68233e-21	3.83197e-19
ENTBACSYN-PWY: enterobactin biosynthesis	111.359	8.03877	5.26005e-15	1.13234e-13	-3.70369	-0.253421	0.800035	0.949301	-113.718	-6.83871	2.04473e-11	3.10787e-10
FAO-PWY: fatty acid &beta;-oxidation I	20.9065	3.15229	0.00170511	0.0117362	-13.5152	-1.53952	0.124237	0.435126	-34.2789	-3.53738	0.00043668	0.00321879
FASYN-ELONG-PWY: fatty acid elongation -- saturated	174.32	10.3655	3.50857e-23	1.93065e-21	212.159	7.71933	5.35221e-14	1.03718e-12	34.2235	1.20942	0.226997	0.602503
FASYN-INITIAL-PWY: superpathway of fatty acid biosynthesis initiation (E. coli)	144.127	9.51634	5.01008e-20	1.79006e-18	157.125	7.21372	1.76294e-12	2.9165e-11	10.7068	0.478857	0.632222	0.890929
FERMENTATION-PWY: mixed acid fermentation	48.2294	6.06025	2.47209e-09	3.10976e-08	-24.3354	-2.6421	0.00846815	0.0516522	-72.7083	-7.76958	3.63169e-14	7.09109e-13
FOLSYN-PWY: superpathway of tetrahydrofolate biosynthesis and salvage	68.5618	7.78934	3.20128e-14	6.29851e-13	-62.2558	-6.99085	7.74907e-12	1.23433e-10	-128.905	-12.7918	3.73362e-33	7.38827e-31
FUC-RHAMCAT-PWY: superpathway of fucose and rhamnose degradation	104.745	8.47634	1.99337e-16	4.96653e-15	23.1478	1.72484	0.0851035	0.340216	-83.1658	-5.41504	9.00931e-08	9.73801e-07
FUCCAT-PWY: fucose degradation	78.5707	5.74907	1.46358e-08	1.68459e-07	104.499	6.10176	1.95071e-09	2.47201e-08	24.9603	1.3931	0.164127	0.513334
GALACT-GLUCUROCAT-PWY: superpathway of hexuronide and hexuronate degradation	97.391	6.59994	9.41901e-11	1.34427e-09	156.451	7.15988	2.52958e-12	4.15805e-11	58.0973	2.69476	0.00724962	0.0446698
GALACTARDEG-PWY: D-galactarate degradation I	12.5814	2.41617	0.0159978	0.0903004	1.45858	0.264687	0.791347	0.946822	-11.6598	-2.3617	0.0185233	0.102421
GALACTUROCAT-PWY: D-galacturonate degradation I	102.928	6.8305	2.17624e-11	3.29316e-10	238.697	10.6097	4.21785e-24	2.81829e-22	135.396	6.13183	1.61391e-09	2.06813e-08
GLCMANNANAUT-PWY: superpathway of N-acetylglucosamine, N-acetylmannosamine and N-acetylneuraminate degradation	160.961	10.3573	3.77172e-23	2.06442e-21	84.8088	3.11637	0.00192411	0.013112	-76.0414	-2.89742	0.00390554	0.0255811
GLUCARDEG-PWY: D-glucarate degradation I	19.2226	3.46592	0.000568212	0.00412044	7.6328	1.26404	0.206739	0.576933	-12.1966	-2.0247	0.0433594	0.206655
GLUCARGALACTSUPER-PWY: superpathway of D-glucarate and D-galactarate degradation	12.5814	2.41617	0.0159978	0.0903004	1.45858	0.264687	0.791347	0.946822	-11.6598	-2.3617	0.0185233	0.102421
GLUCONEO-PWY: gluconeogenesis I	-23.5197	-1.95873	0.0506321	0.232695	3.40989	0.148275	0.882179	0.973833	25.0406	1.1325	0.257896	0.637462
GLUCOSE1PMETAB-PWY: glucose and glucose-1-phosphate degradation	114.38	9.43694	9.6649e-20	3.30405e-18	188.052	9.97061	1.12628e-21	4.99543e-20	73.7064	3.74675	0.000197177	0.00151528
GLUCUROCAT-PWY: superpathway of &beta;-D-glucuronide and D-glucuronate degradation	88.439	5.65884	2.41545e-08	2.73432e-07	220.384	9.23806	5.07043e-19	1.64589e-17	130.969	5.53877	4.63645e-08	5.15217e-07
GLUDEG-I-PWY: GABA shunt	71.4604	7.38391	5.48163e-13	9.51197e-12	195.238	10.6219	3.78144e-24	2.55993e-22	123.63	6.75018	3.61002e-11	5.32194e-10
GLUTORN-PWY: L-ornithine biosynthesis	147.765	4.89255	1.29708e-06	1.24042e-05	69.5901	2.39567	0.016915	0.094905	-78.9361	-2.67719	0.00763584	0.0468532
GLYCOCAT-PWY: glycogen degradation I (bacterial)	35.9148	5.56046	4.13942e-08	4.62483e-07	8.20454	0.893944	0.371733	0.746963	-27.9292	-2.91995	0.00363785	0.0239651
GLYCOGENSYNTH-PWY: glycogen biosynthesis I (from ADP-D-Glucose)	121.658	5.5561	4.23871e-08	4.73062e-07	2.56921	0.108002	0.914033	0.978099	-117.714	-5.30569	1.60351e-07	1.68368e-06
GLYCOL-GLYOXDEG-PWY: superpathway of glycol metabolism and degradation	64.8733	7.27429	1.15737e-12	1.9428e-11	52.601	6.13042	1.64809e-09	2.1093e-08	-13.1121	-1.29023	0.197487	0.562764
GLYCOLYSIS-E-D: superpathway of glycolysis and Entner-Doudoroff	94.1461	8.11317	3.04338e-15	6.77844e-14	13.5781	0.858859	0.390783	0.761922	-82.9368	-5.07978	5.11221e-07	5.04359e-06
GLYCOLYSIS-TCA-GLYOX-BYPASS: superpathway of glycolysis, pyruvate dehydrogenase, TCA, and glyoxylate bypass	124.407	8.93191	5.75584e-18	1.69706e-16	22.5536	1.52734	0.127237	0.441366	-103.927	-6.34324	4.55313e-10	6.10844e-09
GLYCOLYSIS: glycolysis I (from glucose 6-phosphate)	-37.0379	-1.51583	0.130118	0.446751	184.632	4.43584	1.10305e-05	9.61079e-05	222.644	5.55158	4.32539e-08	4.82213e-07
GLYOXYLATE-BYPASS: glyoxylate cycle	107.792	7.33964	7.42052e-13	1.27262e-11	122.687	8.06438	4.43617e-15	9.65078e-14	13.7206	0.859097	0.390645	0.761922
GOLPDLCAT-PWY: superpathway of glycerol degradation to 1,3-propanediol	-15.5967	-3.33265	0.00091599	0.00650486	-27.3617	-5.77866	1.24643e-08	1.44435e-07	-12.4032	-4.10598	4.60863e-05	0.000372821
HCAMHPDEG-PWY: 3-phenylpropanoate and 3-(3-hydroxyphenyl)propanoate degradation to 2-oxopent-4-enoate	3.95405	0.670893	0.50256	0.829908	-15.3162	-2.79372	0.00538769	0.0342641	-20.3778	-4.40779	1.2459e-05	0.000108006
HEME-BIOSYNTHESIS-II: heme biosynthesis I (aerobic)	48.6203	8.23575	1.22517e-15	2.82667e-14	11.598	1.70281	0.0891549	0.351227	-37.4732	-4.54577	6.67419e-06	5.93069e-05
HEMESYN2-PWY: heme biosynthesis II (anaerobic)	94.4416	9.09085	1.61846e-18	5.03142e-17	65.2749	5.26085	2.03972e-07	2.11794e-06	-30.1802	-2.24503	0.0251449	0.132248
HEXITOLDEGSUPER-PWY: superpathway of hexitol degradation (bacteria)	63.4427	5.41429	9.08105e-08	9.79497e-07	-81.558	-5.27417	1.9035e-07	1.98853e-06	-145.21	-8.86496	9.5386e-18	2.75708e-16
HISDEG-PWY: L-histidine degradation I	19.7164	0.84025	0.401121	0.766857	-328.417	-13.9868	2.2343e-38	6.76206e-36	-348.855	-14.1998	1.86655e-39	6.00211e-37
HISTSYN-PWY: L-histidine biosynthesis	43.8466	2.18472	0.0293156	0.150377	46.0937	1.64636	0.100246	0.378931	-4.41289	-0.141367	0.887629	0.975569
HOMOSER-METSYN-PWY: L-methionine biosynthesis I	2.36245	0.178866	0.858106	0.965406	-9.80344	-0.536818	0.591605	0.87239	-12.6003	-0.771726	0.440593	0.793759
HSERMETANA-PWY: L-methionine biosynthesis III	-238.386	-10.8946	3.08522e-25	2.53976e-23	-189.948	-7.31563	8.84847e-13	1.51247e-11	50.8728	2.67428	0.00770168	0.047229
ILEUSYN-PWY: L-isoleucine biosynthesis I (from threonine)	-240.366	-5.35043	1.27287e-07	1.34752e-06	-224.637	-3.92013	9.93855e-05	0.000785466	18.5721	0.309436	0.757102	0.935326
KDO-NAGLIPASYN-PWY: superpathway of (Kdo)2-lipid A biosynthesis	50.7001	7.60524	1.17996e-13	2.17985e-12	-7.67675	-1.4877	0.13739	0.462007	-58.8765	-8.6871	3.84545e-17	1.05519e-15
KETOGLUCONMET-PWY: ketogluconate metabolism	23.0598	5.12673	4.04452e-07	4.02886e-06	55.9394	6.38963	3.48394e-10	4.69853e-09	33.2236	3.63361	0.000304453	0.00229175
LACTOSECAT-PWY: lactose and galactose degradation I	25.4315	3.51578	0.000473326	0.00346904	-21.4458	-5.14215	3.75217e-07	3.75582e-06	-47.326	-6.37803	3.68476e-10	4.96285e-09
LPSSYN-PWY: superpathway of lipopolysaccharide biosynthesis	16.2231	4.45779	9.97454e-06	8.72772e-05	-4.76131	-1.92015	0.0553431	0.24879	-20.5331	-5.12413	4.08532e-07	4.06556e-06
MET-SAM-PWY: superpathway of S-adenosyl-L-methionine biosynthesis	-0.701699	-0.0414797	0.966928	0.993029	-50.5671	-2.03334	0.0424855	0.203338	-48.9827	-2.19137	0.0288249	0.148453
METHANOGENESIS-PWY: methanogenesis from H2 and CO2	-22.4453	-5.16261	3.36949e-07	3.39589e-06	-18.7959	-3.64225	0.000295174	0.00222516	3.62487	1.37034	0.171114	0.524513
METHGLYUT-PWY: superpathway of methylglyoxal degradation	40.8457	6.92465	1.18243e-11	1.84072e-10	-10.5586	-2.44641	0.014733	0.0843641	-51.5999	-8.55687	1.05317e-16	2.70927e-15
METSYN-PWY: L-homoserine and L-methionine biosynthesis	-26.7052	-1.67955	0.093593	0.360964	-79.5844	-3.36717	0.000811183	0.00579255	-52.3012	-2.48206	0.0133465	0.0774595
NAD-BIOSYNTHESIS-II: NAD salvage pathway II	113.576	6.02541	3.02841e-09	3.74547e-08	159.605	7.47694	2.92566e-13	5.22657e-12	43.504	1.93791	0.053123	0.24134
NAGLIPASYN-PWY: lipid IVA biosynthesis	80.9794	7.44614	3.57218e-13	6.32663e-12	130.074	7.62902	1.01281e-13	1.88459e-12	50.3188	3.01383	0.00269314	0.0180302
NONMEVIPP-PWY: methylerythritol phosphate pathway I	-438.416	-10.1695	1.94751e-22	9.72807e-21	-380.465	-7.62797	1.02031e-13	1.89513e-12	59.6489	1.15835	0.2472	0.626215
NONOXIPENT-PWY: pentose phosphate pathway (non-oxidative branch)	-96.2318	-3.4488	0.000604678	0.0043787	43.9236	1.08288	0.279323	0.662347	138.343	3.27517	0.00111937	0.00785699
OANTIGEN-PWY: O-antigen building blocks biosynthesis (E. coli)	83.8471	6.89544	1.42983e-11	2.20584e-10	69.1865	3.62409	0.000316188	0.0023783	-15.1932	-0.813862	0.416061	0.776999
ORNARGDEG-PWY: superpathway of L-arginine and L-ornithine degradation	13.5052	3.11835	0.00191041	0.0130273	-15.012	-4.32034	1.84116e-05	0.000156316	-27.9596	-6.83315	2.11935e-11	3.21179e-10
ORNDEG-PWY: superpathway of ornithine degradation	12.5312	3.15154	0.00170939	0.0117577	-1.02092	-0.256081	0.797982	0.948894	-13.2068	-2.83198	0.00478779	0.0307147
P105-PWY: TCA cycle IV (2-oxoglutarate decarboxylase)	116.59	8.09978	3.35927e-15	7.44976e-14	34.9926	2.46568	0.0139718	0.0805883	-83.3506	-5.1912	2.9012e-07	2.95871e-06
P108-PWY: pyruvate fermentation to propanoate I	-83.1382	-7.52373	2.08607e-13	3.77916e-12	0.879733	0.056849	0.954686	0.988424	83.849	6.10225	1.92105e-09	2.44044e-08
P122-PWY: heterolactic fermentation	-11.7261	-2.01009	0.0448926	0.212486	-26.9601	-4.1339	4.10878e-05	0.000334754	-15.7458	-3.06112	0.00230783	0.0155722
P161-PWY: acetylene degradation	80.6512	8.08408	3.77106e-15	8.32709e-14	27.067	2.11428	0.0349297	0.173217	-54.2741	-4.02652	6.41836e-05	0.000515498
P162-PWY: L-glutamate degradation V (via hydroxyglutarate)	19.6074	4.20034	3.09251e-05	0.000255188	-76.7009	-19.7744	1.64169e-66	1.6893e-63	-97.0347	-20.7847	5.11859e-72	8.77838e-69
P164-PWY: purine nucleobases degradation I (anaerobic)	19.7279	3.31684	0.000968387	0.00686274	-59.9454	-16.1933	1.02976e-48	5.57698e-46	-79.5861	-14.6336	1.84243e-41	7.89943e-39
P185-PWY: formaldehyde assimilation III (dihydroxyacetone cycle)	17.9412	2.84572	0.00459048	0.029578	-37.306	-5.75847	1.39566e-08	1.61001e-07	-56.5441	-7.63672	9.32453e-14	1.74137e-12
P23-PWY: reductive TCA cycle I	0.378868	0.249528	0.803042	0.950389	-6.99653	-6.22869	9.20092e-10	1.20167e-08	-7.5208	-6.52552	1.48655e-10	2.08116e-09
P4-PWY: superpathway of L-lysine, L-threonine and L-methionine biosynthesis I	50.9102	4.7279	2.86231e-06	2.65105e-05	-92.0705	-6.28117	6.7184e-10	8.89734e-09	-142.435	-9.9604	1.14046e-21	5.03661e-20
P42-PWY: incomplete reductive TCA cycle	-40.0205	-3.18447	0.00152935	0.0105618	-37.8676	-2.137	0.0330273	0.165781	1.70817	0.105715	0.915846	0.978821
P441-PWY: superpathway of N-acetylneuraminate degradation	94.7739	9.54796	3.85244e-20	1.39093e-18	-87.3318	-6.93993	1.08115e-11	1.6933e-10	-182.789	-13.8262	9.44348e-38	2.69926e-35
P461-PWY: hexitol fermentation to lactate, formate, ethanol and acetate	85.1153	5.45495	7.31135e-08	8.02066e-07	-4.12824	-0.24829	0.804001	0.95048	-91.8798	-5.0226	6.80937e-07	6.64155e-06
PANTO-PWY: phosphopantothenate biosynthesis I	-386.626	-9.47585	7.00756e-20	2.46944e-18	309.562	5.19104	2.92332e-07	2.97831e-06	706.473	12.5636	3.63286e-32	6.23036e-30
PANTOSYN-PWY: pantothenate and coenzyme A biosynthesis I	-213.426	-7.11347	3.40919e-12	5.56835e-11	-37.9543	-0.883838	0.377161	0.74982	179.471	4.61938	4.75193e-06	4.28924e-05
PENTOSE-P-PWY: pentose phosphate pathway	91.4494	6.88595	1.52062e-11	2.34239e-10	108.336	5.17592	3.15858e-07	3.19585e-06	17.0118	0.85256	0.394258	0.763008
PEPTIDOGLYCANSYN-PWY: peptidoglycan biosynthesis I (meso-diaminopimelate containing)	-333.847	-7.38606	5.40141e-13	9.3886e-12	-216.874	-4.53084	7.17526e-06	6.354e-05	123.238	2.67167	0.0077611	0.0475651
PHOSLIPSYN-PWY: superpathway of phospholipid biosynthesis I (bacteria)	67.1562	3.57222	0.000383899	0.00285428	31.5249	1.10616	0.269128	0.650047	-36.3704	-1.24484	0.213699	0.586702
POLYAMINSYN3-PWY: superpathway of polyamine biosynthesis II	15.4712	6.38868	3.47815e-10	4.69687e-09	-12.1208	-4.47617	9.19878e-06	8.06951e-05	-27.7828	-9.48781	6.15258e-20	2.18311e-18
POLYAMSYN-PWY: superpathway of polyamine biosynthesis I	40.6314	5.05126	5.91779e-07	5.79943e-06	-58.7857	-5.38326	1.07465e-07	1.15189e-06	-98.5197	-8.76612	2.07528e-17	5.80289e-16
POLYISOPRENSYN-PWY: polyisoprenoid biosynthesis (E. coli)	58.2411	7.78494	3.30358e-14	6.48738e-13	15.9413	2.14399	0.0324607	0.163415	-42.726	-4.96925	8.87538e-07	8.58343e-06
PPGPPMET-PWY: ppGpp biosynthesis	37.4084	4.2091	2.97847e-05	0.000246172	80.1747	6.31813	5.3769e-10	7.16687e-09	42.3616	3.70642	0.000230498	0.0017556
PRPP-PWY: superpathway of histidine, purine, and pyrimidine biosynthesis	-2.88366	-0.262224	0.793244	0.946855	-347.175	-28.8022	7.1597e-113	7.36734e-109	-342.512	-28.1506	2.55153e-110	8.75176e-107
PWY-1042: glycolysis IV (plant cytosol)	-151.321	-4.45004	1.03291e-05	9.02264e-05	198.502	3.73989	0.000202907	0.00155466	359.255	7.1987	1.90601e-12	3.13805e-11
PWY-1269: CMP-3-deoxy-D-manno-octulosonate biosynthesis I	-220.585	-8.10736	3.17661e-15	7.05989e-14	125.305	3.20102	0.00144645	0.0100162	350.246	9.97895	9.72535e-22	4.37004e-20
PWY-241: C4 photosynthetic carbon assimilation cycle, NADP-ME type	2.55085	0.996899	0.319237	0.703414	-4.54112	-4.30769	1.94612e-05	0.000164819	-7.06882	-2.93155	0.00350661	0.023145
PWY-2723: trehalose degradation V	59.2782	9.08723	1.66628e-18	5.16446e-17	45.3737	5.25673	2.08379e-07	2.15934e-06	-14.2721	-1.49576	0.135265	0.458608
PWY-2941: L-lysine biosynthesis II	38.9357	2.37079	0.0180815	0.100518	-110.639	-6.80636	2.56584e-11	3.832e-10	-150.933	-7.80807	2.75695e-14	5.47665e-13
PWY-2942: L-lysine biosynthesis III	-398.754	-8.47185	2.06284e-16	5.1272e-15	160.079	2.79937	0.00529559	0.0337618	562.894	9.98604	9.15105e-22	4.13001e-20
PWY-3001: superpathway of L-isoleucine biosynthesis I	-89.2568	-5.07129	5.35171e-07	5.26977e-06	-84.6165	-3.14134	0.00176996	0.01215	5.38973	0.201555	0.840336	0.960963
PWY-3781: aerobic respiration I (cytochrome c)	38.3631	4.27847	2.20696e-05	0.00018584	17.7007	2.87661	0.00417172	0.0271518	-21.5687	-2.0354	0.0422678	0.20254
PWY-3841: folate transformations II	-469.81	-10.9467	1.92019e-25	1.61957e-23	237.224	4.13314	4.12203e-05	0.000335567	712.932	13.2229	4.76997e-35	1.09073e-32
PWY-4041: &gamma;-glutamyl cycle	84.6686	5.24604	2.19457e-07	2.26956e-06	115.425	6.4529	2.36509e-10	3.26668e-09	28.4695	1.65015	0.0994571	0.376393
PWY-4242: pantothenate and coenzyme A biosynthesis III	-208.411	-6.81944	2.33677e-11	3.5154e-10	-167.131	-4.63367	4.46588e-06	4.04523e-05	35.7953	1.06889	0.285565	0.669049
PWY-4702: phytate degradation I	-142.888	-5.4324	8.2465e-08	8.96056e-07	-60.4539	-2.15696	0.0314306	0.159714	83.3557	4.28337	2.15688e-05	0.00018192
PWY-4981: L-proline biosynthesis II (from arginine)	41.3986	3.19665	0.00146732	0.0101538	-12.2498	-0.514504	0.607101	0.879993	-56.4498	-2.41926	0.015861	0.0897251
PWY-4984: urea cycle	21.5639	1.53036	0.126482	0.439398	-91.1319	-5.65372	2.49631e-08	2.81965e-07	-111.659	-6.8008	2.61008e-11	3.89242e-10
PWY-5005: biotin biosynthesis II	-77.3909	-8.36222	4.74025e-16	1.145e-14	-71.321	-6.1722	1.28752e-09	1.66022e-08	4.07165	0.369483	0.711903	0.920204
PWY-5022: 4-aminobutanoate degradation V	60.2667	5.86192	7.74922e-09	9.16545e-08	-22.5703	-1.73297	0.0836483	0.336096	-83.6937	-6.21065	1.01112e-09	1.31701e-08
PWY-5030: L-histidine degradation III	81.795	5.35884	1.21773e-07	1.29313e-06	-164.585	-11.4258	2.43465e-27	2.45613e-25	-245.6	-14.3059	6.07058e-40	2.08221e-37
PWY-5083: NAD/NADH phosphorylation and dephosphorylation	93.4305	6.6381	7.41175e-11	1.06667e-09	186.963	8.74145	2.63772e-17	7.33572e-16	92.6329	4.35461	1.57791e-05	0.00013508
PWY-5088: L-glutamate degradation VIII (to propanoate)	9.39918	4.10427	4.64827e-05	0.000375732	-6.66228	-3.09959	0.00203452	0.0138095	-15.7804	-6.96963	8.72528e-12	1.38341e-10
PWY-5097: L-lysine biosynthesis VI	-426.028	-9.28886	3.25741e-19	1.07089e-17	-2.00265	-0.0385725	0.969245	0.993842	429.248	8.1897	1.69528e-15	3.85938e-14
PWY-5100: pyruvate fermentation to acetate and lactate II	-16.5491	-0.842383	0.399927	0.766282	-252.337	-10.4607	1.58423e-23	9.36878e-22	-237.914	-10.0284	6.35314e-22	2.94477e-20
PWY-5101: L-isoleucine biosynthesis II	-104.807	-5.49564	5.87738e-08	6.48213e-07	225.266	7.85139	2.08404e-14	4.20486e-13	334.753	12.0397	6.18403e-30	7.85601e-28
PWY-5103: L-isoleucine biosynthesis III	-3.70374	-0.108354	0.913753	0.978099	1.76515	0.0416573	0.966787	0.993029	4.88001	0.125766	0.899961	0.976193
PWY-5104: L-isoleucine biosynthesis IV	-139.698	-7.94527	1.04043e-14	2.16721e-13	-243.963	-13.4356	6.66196e-36	1.59422e-33	-105.236	-8.06841	4.15917e-15	9.08659e-14
PWY-5121: superpathway of geranylgeranyl diphosphate biosynthesis II (via MEP)	75.8798	8.2352	1.23023e-15	2.83201e-14	14.2777	0.807898	0.41949	0.780146	-60.5562	-3.40608	0.000704942	0.00507618
PWY-5136: fatty acid &beta;-oxidation II (peroxisome)	18.3628	3.21444	0.00138091	0.0095816	-12.2039	-2.17267	0.0302206	0.154533	-30.3279	-4.52747	7.25698e-06	6.42084e-05
PWY-5138: unsaturated, even numbered fatty acid &beta;-oxidation	9.58744	2.54319	0.0112478	0.0666702	5.06669	0.891453	0.373066	0.747903	-4.62865	-0.734115	0.463177	0.809597
PWY-5154: L-arginine biosynthesis III (via N-acetyl-L-citrulline)	120.779	5.93144	5.21071e-09	6.27113e-08	132.967	5.19561	2.85564e-07	2.91802e-06	10.601	0.42516	0.670879	0.9083
PWY-5173: superpathway of acetyl-CoA biosynthesis	14.5516	1.88458	0.0599946	0.263935	25.9191	2.73923	0.00635311	0.0397931	11.0075	1.14302	0.253505	0.633148
PWY-5177: glutaryl-CoA degradation	3.14039	0.289951	0.771959	0.93922	-36.0897	-2.44851	0.0146484	0.0839265	-38.241	-2.57025	0.0104126	0.0620772
PWY-5188: tetrapyrrole biosynthesis I (from glutamate)	-161.699	-6.24731	8.17539e-10	1.07576e-08	-324.798	-11.6554	2.80956e-28	3.07557e-26	-162.995	-7.87482	1.70537e-14	3.48872e-13
PWY-5189: tetrapyrrole biosynthesis II (from glycine)	128.622	10.9101	2.67803e-25	2.22233e-23	67.9252	4.89617	1.27787e-06	1.22319e-05	-60.7127	-3.98493	7.61675e-05	0.000605691
PWY-5304: superpathway of sulfur oxidation (Acidianus ambivalens)	-35.3383	-8.49671	1.70624e-16	4.33512e-15	-13.8923	-2.72818	0.00656702	0.0409047	21.5889	5.77939	1.22885e-08	1.42558e-07
PWY-5345: superpathway of L-methionine biosynthesis (by sulfhydrylation)	-78.6268	-5.89335	6.47939e-09	7.73468e-08	-27.9068	-1.34329	0.179718	0.537431	51.8142	2.8947	0.00393902	0.0257588
PWY-5347: superpathway of L-methionine biosynthesis (transsulfuration)	5.82594	0.423769	0.671895	0.9083	-57.0405	-2.57866	0.0101706	0.0608111	-62.6742	-3.10282	0.00201078	0.0136574
PWY-5367: petroselinate biosynthesis	34.7691	3.1625	0.0016474	0.0113465	29.1651	1.76195	0.0786186	0.321026	-5.47256	-0.347054	0.728678	0.924891
PWY-5384: sucrose degradation IV (sucrose phosphorylase)	69.8814	9.80991	4.26785e-21	1.76034e-19	92.9771	9.38166	1.57083e-19	5.26509e-18	22.8807	2.1575	0.0313795	0.15956
PWY-5464: superpathway of cytosolic glycolysis (plants), pyruvate dehydrogenase and TCA cycle	17.3053	5.3822	1.07647e-07	1.15264e-06	-14.8652	-10.0757	4.56538e-22	2.13535e-20	-32.8736	-10.5831	4.87449e-24	3.19481e-22
PWY-5484: glycolysis II (from fructose 6-phosphate)	-40.1939	-1.69902	0.0898615	0.352795	191.595	4.67451	3.69012e-06	3.37223e-05	232.908	5.91695	5.63103e-09	6.74543e-08
PWY-5505: L-glutamate and L-glutamine biosynthesis	8.91239	1.31313	0.189669	0.554143	63.014	4.80911	1.94775e-06	1.82203e-05	53.4859	4.18481	3.29989e-05	0.000271213
PWY-561: superpathway of glyoxylate cycle and fatty acid degradation	26.7396	4.82497	1.79998e-06	1.69304e-05	-25.0466	-4.65041	4.13064e-06	3.7548e-05	-51.4489	-8.85059	1.06836e-17	3.05374e-16
PWY-5656: mannosylglycerate biosynthesis I	8.0173	3.52831	0.000451942	0.00331941	2.78369	0.890242	0.373716	0.747903	-4.91139	-1.54686	0.122447	0.431648
PWY-5659: GDP-mannose biosynthesis	-118.421	-5.87812	7.06693e-09	8.40679e-08	104.266	3.48742	0.000525707	0.0038284	224.966	7.8428	2.14815e-14	4.32573e-13
PWY-5667: CDP-diacylglycerol biosynthesis I	-258.134	-6.48938	1.87421e-10	2.61678e-09	-229.856	-4.11633	4.42484e-05	0.000358799	34.7511	0.652706	0.514206	0.838101
PWY-5675: nitrate reduction V (assimilatory)	1.77199	1.19117	0.234083	0.610887	5.21456	1.5215	0.128695	0.443346	3.1758	0.910454	0.362964	0.739991
PWY-5676: acetyl-CoA fermentation to butanoate II	95.1549	10.2824	7.27544e-23	3.85898e-21	-80.5919	-9.54758	3.99226e-20	1.43638e-18	-176.976	-16.7543	1.28378e-51	7.77067e-49
PWY-5686: UMP biosynthesis	-424.321	-9.24996	4.47201e-19	1.46086e-17	-423.19	-7.67102	7.53407e-14	1.4251e-12	11.5043	0.204322	0.838174	0.960713
PWY-5690: TCA cycle II (plants and fungi)	92.9389	7.04379	5.41153e-12	8.67362e-11	14.6907	0.889284	0.37423	0.74801	-78.9859	-4.69829	3.28452e-06	3.02305e-05
PWY-5692: allantoin degradation to glyoxylate II	1.48548	2.73256	0.00647946	0.0405064	-2.73483	-6.96936	8.92054e-12	1.40823e-10	-4.19427	-8.68097	4.0334e-17	1.10089e-15
PWY-5695: urate biosynthesis/inosine 5'-phosphate degradation	42.4136	0.980754	0.32713	0.710993	371.736	6.08602	2.1393e-09	2.70103e-08	333.243	5.98685	3.76538e-09	4.57988e-08
PWY-5705: allantoin degradation to glyoxylate III	33.6119	6.63655	7.48434e-11	1.07561e-09	-2.61095	-0.541428	0.588426	0.871053	-36.4927	-6.47282	2.06013e-10	2.86469e-09
PWY-5723: Rubisco shunt	95.0554	7.69827	6.12198e-14	1.17748e-12	161.958	8.01772	6.24298e-15	1.32728e-13	65.4918	3.2274	0.00132017	0.00918498
PWY-5747: 2-methylcitrate cycle II	1.77092	0.967162	0.333873	0.717985	1.14897	0.526893	0.598475	0.876148	-1.12861	-0.485564	0.627461	0.889149
PWY-5791: 1,4-dihydroxy-2-naphthoate biosynthesis II (plants)	79.3136	8.65085	5.21128e-17	1.40745e-15	34.8559	3.07041	0.00224057	0.0151382	-45.8182	-3.76872	0.000180988	0.00139503
PWY-5837: 1,4-dihydroxy-2-naphthoate biosynthesis I	79.3136	8.65085	5.21128e-17	1.40745e-15	34.8559	3.07041	0.00224057	0.0151382	-45.8182	-3.76872	0.000180988	0.00139503
PWY-5838: superpathway of menaquinol-8 biosynthesis I	115.063	9.38394	1.49542e-19	5.02871e-18	1.59646	0.107644	0.914316	0.978216	-115.138	-7.2798	1.10182e-12	1.85257e-11
PWY-5840: superpathway of menaquinol-7 biosynthesis	111.583	9.83583	3.42515e-21	1.42691e-19	-37.5563	-2.97487	0.00305665	0.0203046	-150.786	-10.466	1.38215e-23	8.26878e-22
PWY-5845: superpathway of menaquinol-9 biosynthesis	93.1833	8.29739	7.72322e-16	1.82275e-14	-46.4521	-4.25755	2.42082e-05	0.000202523	-141.064	-10.6989	1.72435e-24	1.28577e-22
PWY-5850: superpathway of menaquinol-6 biosynthesis I	93.0896	8.28894	8.22865e-16	1.93317e-14	-46.4674	-4.25898	2.40592e-05	0.000201768	-140.988	-10.6919	1.83628e-24	1.3401e-22
PWY-5855: ubiquinol-7 biosynthesis (prokaryotic)	46.6842	4.85793	1.53487e-06	1.45431e-05	-4.5245	-0.484902	0.627934	0.889149	-52.8118	-5.44816	7.55092e-08	8.23955e-07
PWY-5856: ubiquinol-9 biosynthesis (prokaryotic)	46.6842	4.85793	1.53487e-06	1.45431e-05	-4.5245	-0.484902	0.627934	0.889149	-52.8118	-5.44816	7.55092e-08	8.23955e-07
PWY-5857: ubiquinol-10 biosynthesis (prokaryotic)	46.6842	4.85793	1.53487e-06	1.45431e-05	-4.5245	-0.484902	0.627934	0.889149	-52.8118	-5.44816	7.55092e-08	8.23955e-07
PWY-5860: superpathway of demethylmenaquinol-6 biosynthesis I	76.1283	7.96771	8.83817e-15	1.84847e-13	-33.9768	-3.83504	0.000139699	0.00108819	-111.381	-10.2622	8.3337e-23	4.35298e-21
PWY-5861: superpathway of demethylmenaquinol-8 biosynthesis	95.7735	9.10533	1.44073e-18	4.50612e-17	3.26061	0.272741	0.785152	0.944273	-94.0229	-7.3012	9.52706e-13	1.61771e-11
PWY-5862: superpathway of demethylmenaquinol-9 biosynthesis	76.1911	7.97439	8.41876e-15	1.77156e-13	-33.9666	-3.83387	0.000140348	0.00109242	-111.432	-10.2678	7.9328e-23	4.18608e-21
PWY-5863: superpathway of phylloquinol biosynthesis	58.6846	7.84446	2.15598e-14	4.33302e-13	-8.00962	-1.10099	0.271369	0.652122	-67.8501	-7.86786	1.79317e-14	3.64659e-13
PWY-5896: superpathway of menaquinol-10 biosynthesis	93.1048	8.28965	8.18491e-16	1.92729e-14	-46.4521	-4.25755	2.42082e-05	0.000202523	-140.988	-10.6919	1.83628e-24	1.3401e-22
PWY-5897: superpathway of menaquinol-11 biosynthesis	131.842	9.75064	7.04668e-21	2.82141e-19	52.3507	2.57249	0.0103516	0.0617493	-81.4018	-3.88199	0.000115596	0.00090731
PWY-5898: superpathway of menaquinol-12 biosynthesis	131.842	9.75064	7.04668e-21	2.82141e-19	52.3507	2.57249	0.0103516	0.0617493	-81.4018	-3.88199	0.000115596	0.00090731
PWY-5899: superpathway of menaquinol-13 biosynthesis	131.842	9.75064	7.04668e-21	2.82141e-19	52.3507	2.57249	0.0103516	0.0617493	-81.4018	-3.88199	0.000115596	0.00090731
PWY-5910: superpathway of geranylgeranyldiphosphate biosynthesis I (via mevalonate)	1.17914	1.88759	0.0595891	0.262415	-1.39017	-6.02039	3.13669e-09	3.85161e-08	-2.58192	-4.3332	1.73409e-05	0.000147958
PWY-5913: TCA cycle VI (obligate autotrophs)	64.2115	6.68219	5.61111e-11	8.13216e-10	29.3706	2.7972	0.00533082	0.0339654	-35.0231	-2.88042	0.00411925	0.0268273
PWY-5918: superpathay of heme biosynthesis from glutamate	71.9189	11.0942	4.97077e-26	4.40941e-24	-13.3755	-1.97546	0.0487035	0.225849	-85.8686	-10.4181	2.11354e-23	1.22182e-21
PWY-5920: superpathway of heme biosynthesis from glycine	21.8993	6.24355	8.36177e-10	1.09888e-08	-12.4784	-4.12804	4.21175e-05	0.000342329	-34.3026	-8.59484	7.86023e-17	2.05284e-15
PWY-5941: glycogen degradation II (eukaryotic)	-1.79311	-0.577109	0.564094	0.859166	-33.3244	-13.2771	3.35909e-35	7.85569e-33	-31.9122	-10.5049	9.78406e-24	6.1017e-22
PWY-5971: palmitate biosynthesis II (bacteria and plants)	107.787	7.89113	1.54005e-14	3.16311e-13	-84.4083	-6.17276	1.28323e-09	1.65677e-08	-192.163	-11.7316	1.19477e-28	1.39707e-26
PWY-5973: cis-vaccenate biosynthesis	-70.3004	-2.34926	0.0191512	0.105326	201.883	4.6804	3.58959e-06	3.28327e-05	281.667	6.81436	2.3922e-11	3.59193e-10
PWY-5989: stearate biosynthesis II (bacteria and plants)	160.38	12.1345	2.65196e-30	3.59062e-28	142.788	7.40384	4.84228e-13	8.4596e-12	-18.9982	-0.947413	0.343826	0.723579
PWY-6113: superpathway of mycolate biosynthesis	77.8423	7.91438	1.30175e-14	2.68976e-13	-60.112	-5.70385	1.89205e-08	2.16325e-07	-137.726	-11.1791	2.14991e-26	1.95775e-24
PWY-6121: 5-aminoimidazole ribonucleotide biosynthesis I	-426.969	-10.9699	1.5533e-25	1.32095e-23	-496.512	-10.8453	5.07943e-25	4.05173e-23	-62.6979	-1.37033	0.171117	0.524513
PWY-6122: 5-aminoimidazole ribonucleotide biosynthesis II	-403.567	-9.85699	2.86126e-21	1.20173e-19	-479.15	-10.0798	4.40742e-22	2.07548e-20	-69.8372	-1.48322	0.138562	0.463826
PWY-6123: inosine-5'-phosphate biosynthesis I	-42.6103	-2.17248	0.0302307	0.154533	175.908	5.38402	1.07033e-07	1.14846e-06	223.149	7.25147	1.33501e-12	2.22286e-11
PWY-6124: inosine-5'-phosphate biosynthesis II	10.4959	0.562997	0.573658	0.863887	253.291	8.15382	2.29492e-15	5.16734e-14	246.014	8.31031	6.87492e-16	1.63378e-14
PWY-6125: superpathway of guanosine nucleotides de novo biosynthesis II	-115.717	-5.04056	6.24356e-07	6.10126e-06	-22.0598	-0.510049	0.610217	0.881281	93.6868	2.18716	0.0291324	0.149737
PWY-6126: superpathway of adenosine nucleotides de novo biosynthesis II	-73.2948	-2.70771	0.00697829	0.0431012	-26.4469	-0.530674	0.595853	0.875167	46.4274	0.938557	0.348351	0.726792
PWY-6147: 6-hydroxymethyl-dihydropterin diphosphate biosynthesis I	161.155	6.26382	7.40487e-10	9.79384e-09	97.9328	3.84872	0.000132312	0.00103379	-66.5166	-1.98377	0.0477563	0.222358
PWY-6151: S-adenosyl-L-methionine cycle I	-25.4099	-0.561228	0.574863	0.864616	136.82	2.03074	0.0427505	0.204321	160.327	2.51405	0.012207	0.0718592
PWY-6163: chorismate biosynthesis from 3-dehydroquinate	-107.781	-3.48046	0.000538843	0.00391575	-435.955	-9.13211	1.19389e-18	3.75691e-17	-326.818	-6.91907	1.21417e-11	1.88729e-10
PWY-6168: flavin biosynthesis III (fungi)	34.7801	1.51282	0.130881	0.448047	76.2042	1.89604	0.0584655	0.259203	41.3483	1.05458	0.29206	0.676868
PWY-621: sucrose degradation III (sucrose invertase)	54.4597	2.86697	0.00429734	0.0279341	31.3422	1.41032	0.158997	0.506525	-22.6519	-1.03914	0.299175	0.683202
PWY-6263: superpathway of menaquinol-8 biosynthesis II	7.50959	3.31883	0.000961622	0.0068195	-13.1932	-5.92987	5.28735e-09	6.35594e-08	-20.8423	-8.88195	8.34012e-18	2.42429e-16
PWY-6270: isoprene biosynthesis I	27.0758	1.02474	0.305922	0.692016	-94.9944	-2.51382	0.0122205	0.0718973	-127.978	-3.32215	0.000949888	0.00674093
PWY-6277: superpathway of 5-aminoimidazole ribonucleotide biosynthesis	-403.567	-9.85699	2.86126e-21	1.20173e-19	-479.15	-10.0798	4.40742e-22	2.07548e-20	-69.8372	-1.48322	0.138562	0.463826
PWY-6282: palmitoleate biosynthesis I (from (5Z)-dodec-5-enoate)	156.223	10.0966	3.66516e-22	1.77564e-20	185.294	7.49041	2.66509e-13	4.79437e-12	25.8107	1.0114	0.31225	0.69758
PWY-6284: superpathway of unsaturated fatty acids biosynthesis (E. coli)	48.1972	6.98735	7.84734e-12	1.24805e-10	-18.238	-1.92251	0.0550449	0.247666	-66.207	-6.42267	2.80454e-10	3.84271e-09
PWY-6285: superpathway of fatty acids biosynthesis (E. coli)	28.058	3.71373	0.000224309	0.00171354	-34.6748	-5.3076	1.59931e-07	1.68099e-06	-62.2307	-7.60516	1.16436e-13	2.15491e-12
PWY-6305: putrescine biosynthesis IV	15.8887	1.62179	0.105401	0.391262	31.269	1.66624	0.0962212	0.36821	14.7374	0.818672	0.413312	0.775384
PWY-6317: galactose degradation I (Leloir pathway)	105.231	4.66597	3.83192e-06	3.49251e-05	-96.6864	-3.4868	0.000526909	0.00383444	-202.516	-7.25773	1.27965e-12	2.1376e-11
PWY-6353: purine nucleotides degradation II (aerobic)	168.46	11.0423	8.00519e-26	6.92214e-24	25.4716	1.36482	0.172852	0.528574	-142.625	-7.05786	4.87921e-12	7.86945e-11
PWY-6385: peptidoglycan biosynthesis III (mycobacteria)	-207.633	-6.02787	2.98538e-09	3.69669e-08	133.49	3.2067	0.00141871	0.00983068	342.785	8.60189	7.44387e-17	1.95901e-15
PWY-6386: UDP-N-acetylmuramoyl-pentapeptide biosynthesis II (lysine-containing)	-313.141	-6.44149	2.51746e-10	3.46319e-09	-244.285	-4.56603	6.1069e-06	5.4454e-05	74.0191	1.42678	0.154186	0.497836
PWY-6387: UDP-N-acetylmuramoyl-pentapeptide biosynthesis I (meso-diaminopimelate containing)	-300.804	-6.48766	1.89424e-10	2.64115e-09	-224.32	-4.55714	6.36131e-06	5.65756e-05	81.0864	1.68701	0.0921434	0.357935
PWY-6471: peptidoglycan biosynthesis IV (Enterococcus faecium)	36.073	5.03301	6.48357e-07	6.32978e-06	7.84198	1.14651	0.252071	0.631913	-28.1964	-3.00811	0.00274359	0.0183441
PWY-6507: 4-deoxy-L-threo-hex-4-enopyranuronate degradation	117.344	7.1465	2.73522e-12	4.48176e-11	118.136	4.64842	4.16919e-06	3.7865e-05	-0.997291	-0.0397433	0.968312	0.993313
PWY-6519: 8-amino-7-oxononanoate biosynthesis I	138.844	10.1244	2.88211e-22	1.40554e-20	132.144	6.78537	2.9355e-11	4.35877e-10	-10.6588	-0.527883	0.597784	0.875989
PWY-6527: stachyose degradation	79.8616	3.66222	0.000273323	0.00206953	-17.5698	-0.61169	0.54099	0.853712	-95.6621	-3.40029	0.000719756	0.00517922
PWY-6531: mannitol cycle	-24.9876	-5.41388	9.10067e-08	9.80585e-07	-5.26044	-0.620982	0.534862	0.849844	19.3894	2.35809	0.0187023	0.103244
PWY-6545: pyrimidine deoxyribonucleotides de novo biosynthesis III	-68.4825	-5.1851	3.00335e-07	3.0538e-06	-221.913	-10.5537	6.94658e-24	4.46752e-22	-154.959	-7.24904	1.35716e-12	2.25608e-11
PWY-6549: L-glutamine biosynthesis III	-3.11661	-2.18693	0.0291535	0.14977	-9.87298	-7.69258	6.46891e-14	1.24189e-12	-6.74928	-8.73255	2.69831e-17	7.48399e-16
PWY-6588: pyruvate fermentation to acetone	16.3559	4.16648	3.57334e-05	0.000292752	-23.2503	-4.81214	1.9196e-06	1.79733e-05	-39.8104	-7.67845	6.94349e-14	1.32361e-12
PWY-6590: superpathway of Clostridium acetobutylicum acidogenic fermentation	-11.8193	-4.40742	1.25024e-05	0.000108259	-48.1135	-20.7526	1.66699e-71	2.45047e-68	-36.2604	-17.8614	4.13919e-57	3.0423e-54
PWY-6595: superpathway of guanosine nucleotides degradation (plants)	1.15439	0.414344	0.678778	0.910524	-37.7518	-14.5467	6.13738e-41	2.33902e-38	-38.5564	-13.1576	9.2813e-35	1.98968e-32
PWY-6606: guanosine nucleotides degradation II	32.2712	6.37645	3.74749e-10	5.04074e-09	-31.493	-5.76485	1.3467e-08	1.55703e-07	-63.4813	-9.64715	1.6281e-20	6.20486e-19
PWY-6608: guanosine nucleotides degradation III	175.391	9.20232	6.58436e-19	2.12392e-17	100.315	4.3398	1.69028e-05	0.00014446	-75.0839	-3.02641	0.00258532	0.0173648
PWY-6609: adenine and adenosine salvage III	238.158	7.63925	9.28979e-14	1.73804e-12	286.39	5.82242	9.74339e-09	1.14451e-07	43.0901	0.827366	0.408372	0.771745
PWY-6612: superpathway of tetrahydrofolate biosynthesis	55.9801	7.54967	1.74097e-13	3.18765e-12	-44.3516	-6.39222	3.42927e-10	4.64305e-09	-98.8725	-12.1567	1.98522e-30	2.76053e-28
PWY-6628: superpathway of L-phenylalanine biosynthesis	129.638	8.48224	1.90562e-16	4.75944e-15	56.4103	2.72409	0.00664785	0.0413331	-76.2685	-3.60617	0.000337709	0.00252362
PWY-6629: superpathway of L-tryptophan biosynthesis	100.369	8.33206	5.9508e-16	1.42074e-14	27.0397	1.71404	0.0870717	0.345667	-73.3112	-4.22259	2.80633e-05	0.000233445
PWY-6630: superpathway of L-tyrosine biosynthesis	125.144	8.68091	4.12756e-17	1.12361e-15	115.826	5.24193	2.24968e-07	2.32189e-06	-8.8723	-0.399342	0.689789	0.914664
PWY-6690: cinnamate and 3-hydroxycinnamate degradation to 2-oxopent-4-enoate	3.95405	0.670893	0.50256	0.829908	-15.3162	-2.79372	0.00538769	0.0342641	-20.3778	-4.40779	1.2459e-05	0.000108006
PWY-6700: queuosine biosynthesis	-312.641	-6.53695	1.39556e-10	1.96447e-09	235.648	2.99419	0.0028724	0.019168	554.143	7.25686	1.28718e-12	2.14669e-11
PWY-6703: preQ0 biosynthesis	-554.223	-12.7835	4.42852e-33	8.28535e-31	-33.2696	-0.482152	0.629885	0.889873	529.402	8.63098	5.94428e-17	1.58463e-15
PWY-6708: ubiquinol-8 biosynthesis (prokaryotic)	46.6842	4.85793	1.53487e-06	1.45431e-05	-4.5245	-0.484902	0.627934	0.889149	-52.8118	-5.44816	7.55092e-08	8.23955e-07
PWY-6731: starch degradation III	3.35037	3.85158	0.00013067	0.0010225	-2.36839	-5.8769	7.15524e-09	8.49221e-08	-5.75825	-6.75023	3.60871e-11	5.32194e-10
PWY-6737: starch degradation V	-146.487	-2.58982	0.009848	0.059157	-368.438	-5.36794	1.16521e-07	1.23992e-06	-220.523	-3.25632	0.00119498	0.00836484
PWY-6803: phosphatidylcholine acyl editing	81.9258	6.71212	4.64134e-11	6.784e-10	128.599	7.49818	2.52536e-13	4.55096e-12	48.1673	2.74241	0.0062887	0.0394337
PWY-6823: molybdenum cofactor biosynthesis	30.3927	5.86087	7.79557e-09	9.20969e-08	-7.74623	-1.65724	0.0980263	0.372453	-37.9116	-7.28716	1.0481e-12	1.76802e-11
PWY-6859: all-trans-farnesol biosynthesis	42.9339	6.4045	3.15797e-10	4.29268e-09	4.4858	0.650826	0.515424	0.839062	-38.9022	-4.87237	1.4272e-06	1.35981e-05
PWY-6891: thiazole biosynthesis II (Bacillus)	112.538	9.18838	7.37113e-19	2.36289e-17	129.795	6.32154	5.26733e-10	7.02994e-09	18.6307	0.866781	0.386423	0.75806
PWY-6892: thiazole biosynthesis I (E. coli)	142.58	9.67781	1.30118e-20	5.05251e-19	279.502	10.5869	5.16662e-24	3.36484e-22	138.833	5.23541	2.31047e-07	2.38224e-06
PWY-6895: superpathway of thiamin diphosphate biosynthesis II	224.383	11.3331	5.44197e-27	5.38441e-25	128.605	4.40753	1.25197e-05	0.000108259	-90.2568	-2.83614	0.00472682	0.0303425
PWY-6897: thiamin salvage II	100.018	4.24423	2.56024e-05	0.000213839	-35.153	-1.04262	0.297569	0.681576	-139.112	-3.71194	0.000225648	0.00172249
PWY-6901: superpathway of glucose and xylose degradation	92.3316	8.04984	4.85002e-15	1.05023e-13	-20.9285	-1.24979	0.211895	0.583727	-113.36	-6.66865	6.06092e-11	8.74711e-10
PWY-6936: seleno-amino acid biosynthesis	-84.1836	-2.82048	0.00496214	0.031754	-92.0144	-2.61474	0.00916824	0.0556585	-6.9082	-0.265447	0.79076	0.946704
PWY-6969: TCA cycle V (2-oxoglutarate:ferredoxin oxidoreductase)	127.658	8.58298	8.80209e-17	2.28145e-15	47.0774	2.53616	0.0114763	0.0679465	-81.4641	-4.21696	2.87516e-05	0.000238208
PWY-7003: glycerol degradation to butanol	-11.9918	-3.61111	0.000331773	0.00248287	-48.4427	-15.454	3.5062e-45	1.71804e-42	-36.6076	-13.8434	7.8883e-38	2.31916e-35
PWY-7013: L-1,2-propanediol degradation	6.28131	0.324858	0.745407	0.931533	67.2244	3.12283	0.00188307	0.0128579	59.1076	3.60854	0.000334714	0.00250306
PWY-7039: phosphatidate metabolism, as a signaling molecule	7.40556	2.56109	0.0106908	0.0635886	3.65728	1.33957	0.180926	0.538925	-3.8511	-1.10783	0.268397	0.648769
PWY-7111: pyruvate fermentation to isobutanol (engineered)	-241.388	-5.42893	8.40035e-08	9.0989e-07	-77.2719	-1.52975	0.126639	0.439796	167.685	3.08807	0.00211157	0.0142957
PWY-7115: C4 photosynthetic carbon assimilation cycle, NAD-ME type	6.18932	2.58044	0.0101164	0.0605219	-4.81811	-4.00477	7.03883e-05	0.000561905	-11.0244	-4.68967	3.42055e-06	3.13983e-05
PWY-7117: C4 photosynthetic carbon assimilation cycle, PEPCK type	8.54766	1.68257	0.0930062	0.359591	7.98402	1.27357	0.203341	0.572783	-0.621083	-0.0830335	0.933854	0.983045
PWY-7184: pyrimidine deoxyribonucleotides de novo biosynthesis I	-115.326	-5.45723	7.22261e-08	7.94024e-07	-169.352	-5.44617	7.69369e-08	8.38509e-07	-59.57	-1.8121	0.0704918	0.297036
PWY-7187: pyrimidine deoxyribonucleotides de novo biosynthesis II	-161.716	-10.6831	2.08433e-24	1.47915e-22	-539.019	-25.874	6.62257e-98	1.70366e-94	-378.022	-19.1582	1.15513e-63	9.1433e-61
PWY-7196: superpathway of pyrimidine ribonucleosides salvage	-15.8955	-1.30194	0.193463	0.559508	-158.018	-10.9511	1.94446e-25	1.62671e-23	-142.902	-9.3824	1.46978e-19	4.95871e-18
PWY-7197: pyrimidine deoxyribonucleotide phosphorylation	-294.742	-10.4721	1.36937e-23	8.24023e-22	-245.641	-6.62486	8.12455e-11	1.16437e-09	41.1859	1.13742	0.255835	0.635879
PWY-7198: pyrimidine deoxyribonucleotides de novo biosynthesis IV	-13.6043	-2.13546	0.0331487	0.166147	-38.1925	-4.50394	8.1107e-06	7.13326e-05	-23.5508	-2.83172	0.00479164	0.0307202
PWY-7199: pyrimidine deoxyribonucleosides salvage	141.229	6.9198	1.22038e-11	1.89407e-10	91.9827	2.84479	0.00460539	0.0296555	-54.0885	-1.52315	0.128271	0.442772
PWY-7204: pyridoxal 5'-phosphate salvage II (plants)	132.074	10.4647	1.46217e-23	8.69693e-22	187.996	8.83672	1.25127e-17	3.54699e-16	56.3369	2.61973	0.00903191	0.0548957
PWY-7208: superpathway of pyrimidine nucleobases salvage	-324.461	-10.3805	3.07504e-23	1.71038e-21	-229.055	-4.70698	3.16743e-06	2.91789e-05	89.4092	1.91295	0.0562497	0.252204
PWY-7209: superpathway of pyrimidine ribonucleosides degradation	-2.53802	-2.34565	0.019336	0.106003	-6.40198	-6.18952	1.16179e-09	1.50565e-08	-3.91838	-4.49143	8.55089e-06	7.51397e-05
PWY-7210: pyrimidine deoxyribonucleotides biosynthesis from CTP	-16.8383	-2.40684	0.016408	0.0924637	-50.3072	-5.29255	1.72993e-07	1.81088e-06	-32.3547	-3.492	0.000516167	0.00376425
PWY-7211: superpathway of pyrimidine deoxyribonucleotides de novo biosynthesis	-51.2849	-4.20748	2.99921e-05	0.000247688	-215.524	-12.8071	3.82849e-33	7.43305e-31	-162.788	-9.96252	1.11991e-21	4.98871e-20
PWY-7219: adenosine ribonucleotides de novo biosynthesis	-483.216	-7.47765	2.87271e-13	5.14919e-12	325.014	3.61244	0.000330408	0.00247625	822.894	8.94663	4.99387e-18	1.49816e-16
PWY-7220: adenosine deoxyribonucleotides de novo biosynthesis II	-7.68553	-0.323291	0.746594	0.93174	97.4786	2.51706	0.0121099	0.0713285	99.1809	2.37974	0.0176492	0.0984398
PWY-7221: guanosine ribonucleotides de novo biosynthesis	-378.117	-8.08337	3.79092e-15	8.35301e-14	-125.086	-2.14711	0.0322102	0.162809	249.424	4.15588	3.73256e-05	0.000304826
PWY-7222: guanosine deoxyribonucleotides de novo biosynthesis II	-7.68553	-0.323291	0.746594	0.93174	97.4786	2.51706	0.0121099	0.0713285	99.1809	2.37974	0.0176492	0.0984398
PWY-7228: superpathway of guanosine nucleotides de novo biosynthesis I	-285.709	-8.85994	1.01688e-17	2.92283e-16	-47.4045	-0.875091	0.381897	0.75412	230.739	4.28156	2.17401e-05	0.000183215
PWY-7229: superpathway of adenosine nucleotides de novo biosynthesis I	-98.5571	-3.35721	0.000839823	0.00598461	-80.275	-1.45144	0.147212	0.484031	17.9817	0.326868	0.743887	0.930989
PWY-7234: inosine-5'-phosphate biosynthesis III	-12.4705	-0.948108	0.343476	0.723579	-52.1426	-2.36765	0.0182379	0.101261	-39.0059	-1.8501	0.0648118	0.279043
PWY-7235: superpathway of ubiquinol-6 biosynthesis (eukaryotic)	6.66082	5.17866	3.10414e-07	3.14695e-06	-2.91184	-2.85977	0.00439644	0.0285242	-9.69595	-7.42369	4.11759e-13	7.24274e-12
PWY-7237: myo-, chiro- and scillo-inositol degradation	-18.7647	-2.90437	0.00382257	0.0251017	-80.9481	-12.6435	1.94824e-32	3.45645e-30	-62.3133	-12.4857	7.86053e-32	1.26383e-29
PWY-7242: D-fructuronate degradation	156.81	8.34848	5.25802e-16	1.26414e-14	360.151	13.2306	5.38591e-35	1.20481e-32	201.821	7.42425	4.10153e-13	7.22685e-12
PWY-724: superpathway of L-lysine, L-threonine and L-methionine biosynthesis II	-306.529	-10.5987	4.43956e-24	2.9284e-22	-249.069	-6.87237	1.67677e-11	2.56374e-10	61.8713	1.75732	0.0793947	0.323673
PWY-7254: TCA cycle VII (acetate-producers)	80.9765	8.06662	4.2878e-15	9.34776e-14	29.7248	2.85064	0.00452271	0.0292328	-52.936	-4.58629	5.53896e-06	4.96913e-05
PWY-7269: NAD/NADP-NADH/NADPH mitochondrial interconversion (yeast)	95.1886	8.40632	3.39515e-16	8.25911e-15	80.2527	5.71196	1.80882e-08	2.07269e-07	-15.6918	-1.04508	0.296424	0.680963
PWY-7279: aerobic respiration II (cytochrome c) (yeast)	19.0836	3.47392	0.000551875	0.00400761	10.0338	2.29966	0.021832	0.117373	-9.13049	-1.34169	0.180225	0.538102
PWY-7282: 4-amino-2-methyl-5-phosphomethylpyrimidine biosynthesis (yeast)	17.9253	0.936432	0.349447	0.727718	-46.0493	-1.52115	0.128782	0.443495	-54.789	-1.71967	0.086029	0.342585
PWY-7315: dTDP-N-acetylthomosamine biosynthesis	149.57	8.85425	1.0635e-17	3.0483e-16	263.401	10.4403	1.89632e-23	1.10244e-21	111.864	4.17233	3.48029e-05	0.000285583
PWY-7323: superpathway of GDP-mannose-derived O-antigen building blocks biosynthesis	42.7227	3.74028	0.000202399	0.00155193	50.2342	2.67092	0.0077828	0.0476697	8.50221	0.463953	0.642857	0.895491
PWY-7328: superpathway of UDP-glucose-derived O-antigen building blocks biosynthesis	35.2029	8.62183	6.52306e-17	1.72995e-15	-8.80352	-1.57594	0.1156	0.415518	-43.9738	-7.30477	9.29861e-13	1.58415e-11
PWY-7357: thiamin formation from pyrithiamine and oxythiamine (yeast)	82.1022	3.06867	0.00225233	0.0152076	-85.5807	-2.60046	0.00955405	0.0577282	-175.018	-4.57892	5.73062e-06	5.12766e-05
PWY-7371: 1,4-dihydroxy-6-naphthoate biosynthesis II	-31.1022	-7.65655	8.22316e-14	1.54975e-12	-58.2538	-14.2551	1.34246e-39	4.45611e-37	-27.2205	-11.2539	1.07416e-26	1.01976e-24
PWY-7383: anaerobic energy metabolism (invertebrates, cytosol)	-108.91	-6.574	1.10789e-10	1.57028e-09	-16.0662	-0.704782	0.481237	0.817206	96.1149	4.47386	9.259e-06	8.11542e-05
PWY-7388: octanoyl-[acyl-carrier protein] biosynthesis (mitochondria, yeast)	134.208	9.14409	1.05434e-18	3.33821e-17	143.149	6.8725	1.67533e-11	2.56374e-10	6.77223	0.318782	0.750008	0.933511
PWY-7392: taxadiene biosynthesis (engineered)	23.7485	5.14868	3.61756e-07	3.6263e-06	-7.10468	-1.03422	0.301477	0.685929	-30.2311	-4.11448	4.4468e-05	0.000360296
PWY-7400: L-arginine biosynthesis IV (archaebacteria)	170.44	4.98133	8.384e-07	8.12348e-06	-12.7188	-0.318972	0.749866	0.933511	-184.64	-5.17617	3.13345e-07	3.17354e-06
PWY-7409: phospholipid remodeling (phosphatidylethanolamine, yeast)	59.2614	6.45064	2.37981e-10	3.2826e-09	2.35711	0.29175	0.770585	0.938932	-57.5131	-6.19194	1.13029e-09	1.46667e-08
PWY-7446: sulfoglycolysis	24.931	4.40312	1.27449e-05	0.000109972	19.5553	3.02177	0.00262704	0.0176221	-6.02949	-0.855708	0.392515	0.762282
PWY-7456: mannan degradation	12.0318	0.938323	0.348476	0.726903	31.4757	1.6992	0.0898328	0.352795	23.6994	1.20229	0.229745	0.606485
PWY-7539: 6-hydroxymethyl-dihydropterin diphosphate biosynthesis III (Chlamydia)	64.4284	5.09187	4.82485e-07	4.77381e-06	11.5876	0.623474	0.533225	0.849009	-51.8622	-2.75499	0.00605495	0.0381073
PWY-7560: methylerythritol phosphate pathway II	34.0893	1.33029	0.183955	0.544686	-32.71	-0.845527	0.398175	0.765836	-71.9654	-1.80317	0.0718841	0.300972
PWY-7663: gondoate biosynthesis (anaerobic)	-71.6298	-2.16501	0.0308015	0.156982	316.315	6.34598	4.54302e-10	6.10283e-09	396.016	8.59843	7.64579e-17	2.00702e-15
PWY-7664: oleate biosynthesis IV (anaerobic)	165.843	10.096	3.68332e-22	1.77564e-20	201.191	7.67571	7.28838e-14	1.38372e-12	31.8589	1.17919	0.238809	0.617425
PWY-821: superpathway of sulfur amino acid biosynthesis (Saccharomyces cerevisiae)	28.2397	5.22819	2.4066e-07	2.47639e-06	12.2772	1.39693	0.162985	0.511473	-14.9636	-1.69081	0.091414	0.356307
PWY-841: superpathway of purine nucleotides de novo biosynthesis I	-89.7822	-5.09834	4.66966e-07	4.62472e-06	-102.217	-3.25612	0.00119724	0.00837498	-12.3588	-0.398418	0.69047	0.914664
PWY-922: mevalonate pathway I	2.44957	2.01617	0.0442507	0.210221	-1.76516	-5.13548	3.88157e-07	3.87404e-06	-4.24744	-3.57652	0.000377464	0.00280846
PWY0-1061: superpathway of L-alanine biosynthesis	171.713	9.63144	1.91947e-20	7.23494e-19	256.772	12.3322	4.17658e-31	6.32014e-29	82.7487	3.6582	0.000277291	0.00209495
PWY0-1241: ADP-L-glycero-&beta;-D-manno-heptose biosynthesis	50.2011	6.1009	1.94826e-09	2.47196e-08	52.2338	4.90261	1.23828e-06	1.1864e-05	0.262515	0.0233682	0.981365	0.995166
PWY0-1261: anhydromuropeptides recycling	159.51	8.58368	8.75504e-17	2.27498e-15	50.1596	2.42748	0.0155163	0.08826	-109.415	-4.95495	9.52453e-07	9.17672e-06
PWY0-1277: 3-phenylpropanoate and 3-(3-hydroxyphenyl)propanoate degradation	10.7994	1.53158	0.126182	0.438756	-26.4144	-4.3812	1.40757e-05	0.000121103	-38.984	-6.7649	3.28576e-11	4.87183e-10
PWY0-1296: purine ribonucleosides degradation	131.659	4.14966	3.83804e-05	0.000313192	-277.987	-6.87613	1.63646e-11	2.50956e-10	-412.494	-10.6716	2.20525e-24	1.53325e-22
PWY0-1297: superpathway of purine deoxyribonucleosides degradation	195.198	11.5101	1.03809e-27	1.05762e-25	82.4015	4.28711	2.1291e-05	0.000179873	-115.298	-5.38884	1.03534e-07	1.11207e-06
PWY0-1298: superpathway of pyrimidine deoxyribonucleosides degradation	43.8207	6.17507	1.25752e-09	1.62562e-08	-44.5759	-5.89029	6.62971e-09	7.90495e-08	-88.8298	-10.8531	4.27709e-25	3.49296e-23
PWY0-1319: CDP-diacylglycerol biosynthesis II	-255.077	-6.4223	2.83192e-10	3.86992e-09	-229.872	-4.11663	4.41921e-05	0.000358668	31.7132	0.596372	0.551161	0.858105
PWY0-1338: polymyxin resistance	31.3128	6.33728	4.75431e-10	6.36587e-09	19.9038	3.84396	0.000134839	0.00105218	-11.3625	-1.99657	0.0463417	0.217346
PWY0-1415: superpathway of heme biosynthesis from uroporphyrinogen-III	40.0052	9.3621	1.7891e-19	5.97723e-18	2.32309	0.417782	0.676266	0.909759	-37.5884	-5.7959	1.11984e-08	1.30648e-07
PWY0-1479: tRNA processing	12.754	2.25971	0.0242159	0.128114	-29.4739	-5.09025	4.87991e-07	4.82366e-06	-42.0779	-6.29105	6.2433e-10	8.31094e-09
PWY0-1533: methylphosphonate degradation I	58.7814	6.45929	2.25641e-10	3.12917e-09	30.5415	3.20815	0.00141173	0.00978886	-28.68	-2.86161	0.00436803	0.0283709
PWY0-1586: peptidoglycan maturation (meso-diaminopimelate containing)	108.823	3.1105	0.00196106	0.0133549	426.217	10.4454	1.813e-23	1.05998e-21	315.008	7.96785	8.68456e-15	1.82004e-13
PWY0-162: superpathway of pyrimidine ribonucleotides de novo biosynthesis	-334.256	-11.8871	2.88754e-29	3.49562e-27	-279.017	-6.68695	5.49282e-11	7.97194e-10	57.089	1.5754	0.115714	0.415722
PWY0-166: superpathway of pyrimidine deoxyribonucleotides de novo biosynthesis (E. coli)	-217.774	-9.70959	9.96013e-21	3.92681e-19	-269.699	-7.65251	8.58437e-14	1.61487e-12	-57.4916	-1.58368	0.113815	0.411656
PWY0-321: phenylacetate degradation I (aerobic)	9.1926	2.77894	0.00563349	0.0356291	-6.15491	-2.32861	0.020232	0.110211	-15.071	-4.40684	1.25122e-05	0.000108259
PWY0-41: allantoin degradation IV (anaerobic)	1.88237	2.62052	0.00901364	0.054817	-2.66767	-5.69789	1.95573e-08	2.23109e-07	-4.52002	-6.91562	1.24183e-11	1.92446e-10
PWY0-42: 2-methylcitrate cycle I	2.20083	1.17981	0.238568	0.617111	-1.72306	-0.880299	0.379072	0.750847	-4.46938	-2.05069	0.0407488	0.19675
PWY0-781: aspartate superpathway	42.3972	4.23923	2.6162e-05	0.000218158	-137.887	-10.7434	1.27288e-24	9.63081e-23	-179.53	-14.5385	5.10098e-41	2.01881e-38
PWY0-845: superpathway of pyridoxal 5'-phosphate biosynthesis and salvage	-265.59	-8.04762	4.92967e-15	1.06344e-13	-16.4692	-0.37153	0.710382	0.919476	259.17	6.03506	2.8463e-09	3.54002e-08
PWY0-862: (5Z)-dodec-5-enoate biosynthesis	158.306	9.93036	1.53052e-21	6.7017e-20	225.415	8.73355	2.80529e-17	7.75979e-16	64.4585	2.45329	0.014451	0.0828881
PWY3O-19: ubiquinol-6 biosynthesis from 4-hydroxybenzoate (eukaryotic)	-10.2367	-7.04281	5.44697e-12	8.71685e-11	-14.5257	-10.7296	1.44112e-24	1.08242e-22	-4.25393	-4.58516	5.56801e-06	4.99084e-05
PWY490-3: nitrate reduction VI (assimilatory)	0.277174	0.465874	0.641483	0.895075	-4.0902	-9.11021	1.42381e-18	4.46676e-17	-4.31382	-9.03186	2.53002e-18	7.79458e-17
PWY4FS-7: phosphatidylglycerol biosynthesis I (plastidic)	132.466	8.51755	1.45481e-16	3.72388e-15	200.09	7.05416	5.10786e-12	8.19967e-11	66.4586	2.32636	0.0203455	0.11077
PWY4FS-8: phosphatidylglycerol biosynthesis II (non-plastidic)	132.3	8.51146	1.52424e-16	3.88228e-15	200.091	7.05417	5.1074e-12	8.19967e-11	66.6249	2.33254	0.0200159	0.109149
PWY4LZ-257: superpathway of fermentation (Chlamydomonas reinhardtii)	5.0937	1.23117	0.218767	0.593023	-60.4379	-13.6655	6.27466e-37	1.74503e-34	-65.7752	-15.8464	3.32855e-47	1.71254e-44
PWY66-389: phytol degradation	1.51418	0.6568	0.511575	0.836103	16.5893	2.55839	0.010776	0.0640581	14.8993	2.3819	0.0175473	0.0981311
PWY66-398: TCA cycle III (animals)	4.29361	2.74283	0.00628283	0.039421	-13.9007	-13.6347	8.62376e-37	2.27534e-34	-18.4185	-13.4368	5.33565e-36	1.30723e-33
PWY66-399: gluconeogenesis III	12.2974	0.900111	0.368441	0.744587	101.517	4.16555	3.59293e-05	0.000294123	91.6669	3.90151	0.000106879	0.000842099
PWY66-400: glycolysis VI (metazoan)	161.396	7.84934	2.08153e-14	4.20486e-13	328.788	9.30473	2.94763e-19	9.72151e-18	164.47	4.68679	3.46737e-06	3.17714e-05
PWY66-409: superpathway of purine nucleotide salvage	209.233	12.554	4.34253e-32	7.32535e-30	-4.47177	-0.177711	0.859013	0.965406	-214.192	-8.16609	2.02047e-15	4.57943e-14
PWY66-422: D-galactose degradation V (Leloir pathway)	107.56	4.65891	3.96073e-06	3.60672e-05	-24.0088	-0.848782	0.396362	0.76472	-131.363	-4.68755	3.45486e-06	3.1685e-05
PWYG-321: mycolate biosynthesis	157.931	10.2362	1.09011e-22	5.58073e-21	126.995	5.37596	1.11694e-07	1.19473e-06	-33.1699	-1.34518	0.179098	0.536667
PYRIDNUCSAL-PWY: NAD salvage pathway I	101.449	9.24463	4.67027e-19	1.52079e-17	32.362	2.39475	0.0169572	0.0950898	-67.9731	-4.51866	7.5547e-06	6.66036e-05
PYRIDNUCSYN-PWY: NAD biosynthesis I (from aspartate)	3.00851	0.151731	0.879453	0.972549	-117.209	-4.37873	1.42308e-05	0.000122232	-114.759	-4.27068	2.27939e-05	0.000191625
PYRIDOXSYN-PWY: pyridoxal 5'-phosphate biosynthesis I	-347.101	-9.9235	1.62294e-21	7.0763e-20	128.122	2.53638	0.0114692	0.0679438	483.482	10.5102	9.33373e-24	5.85635e-22
REDCITCYC: TCA cycle VIII (helicobacter)	55.1384	8.13658	2.56004e-15	5.73918e-14	17.4584	2.15116	0.0318877	0.161527	-38.9893	-4.41997	1.17989e-05	0.00010259
RHAMCAT-PWY: L-rhamnose degradation I	25.8151	1.49359	0.135835	0.458927	160.491	5.39399	1.01535e-07	1.09174e-06	135.274	4.62793	4.56661e-06	4.12921e-05
RIBOSYN2-PWY: flavin biosynthesis I (bacteria and plants)	106.512	4.77415	2.29707e-06	2.13978e-05	18.0329	0.527983	0.597718	0.875989	-88.8325	-2.59237	0.00977376	0.0588484
SALVADEHYPOX-PWY: adenosine nucleotides degradation II	119.359	8.63302	5.98222e-17	1.59062e-15	88.0061	4.46192	9.8096e-06	8.59071e-05	-30.963	-1.56588	0.117925	0.420316
SER-GLYSYN-PWY: superpathway of L-serine and glycine biosynthesis I	157.76	7.08535	4.10985e-12	6.6599e-11	217.175	6.86669	1.73958e-11	2.65582e-10	59.6205	1.96211	0.0502307	0.231521
SO4ASSIM-PWY: sulfate reduction I (assimilatory)	-63.5547	-2.45089	0.0145498	0.083408	327.631	8.43222	2.84767e-16	7.01018e-15	394.33	11.7098	1.47034e-28	1.69998e-26
SULFATE-CYS-PWY: superpathway of sulfate assimilation and cysteine biosynthesis	46.8579	3.61968	0.000321212	0.00240909	111.571	5.26361	2.01078e-07	2.08999e-06	63.7419	3.1248	0.00186881	0.0127775
TCA-GLYOX-BYPASS: superpathway of glyoxylate bypass and TCA	119.861	8.77083	2.04753e-17	5.74089e-16	70.5916	5.14017	3.79008e-07	3.79008e-06	-50.8946	-3.28161	0.0010946	0.00770942
TCA: TCA cycle I (prokaryotic)	129.71	8.41846	3.09653e-16	7.55054e-15	81.2732	3.88597	0.000114027	0.000897045	-49.3567	-2.34755	0.0192349	0.105617
THISYN-PWY: superpathway of thiamin diphosphate biosynthesis I	256.992	12.1471	2.34663e-30	3.21957e-28	330.417	9.46563	7.87016e-20	2.73595e-18	79.171	2.16913	0.0304812	0.155581
THISYNARA-PWY: superpathway of thiamin diphosphate biosynthesis III (eukaryotes)	95.4044	6.12455	1.69526e-09	2.16429e-08	136.108	5.07963	5.14798e-07	5.07402e-06	41.3581	1.54298	0.123385	0.433618
THRESYN-PWY: superpathway of L-threonine biosynthesis	-133.237	-7.68382	6.78161e-14	1.29708e-12	-72.5533	-2.69471	0.00725497	0.044676	61.7728	2.31455	0.0209884	0.113609
TRNA-CHARGING-PWY: tRNA charging	-273.824	-8.07657	3.98529e-15	8.74385e-14	-1025.37	-28.3312	1.76168e-110	8.75176e-107	-744.917	-19.5899	7.20804e-66	6.7428e-63
TRPSYN-PWY: L-tryptophan biosynthesis	158.619	8.58714	8.52459e-17	2.22071e-15	187.798	7.09971	3.77731e-12	6.14036e-11	30.1264	1.14281	0.253591	0.633209
UBISYN-PWY: superpathway of ubiquinol-8 biosynthesis (prokaryotic)	41.2021	4.83758	1.69366e-06	1.59595e-05	-31.2374	-4.32359	1.81512e-05	0.000154361	-72.7743	-9.93457	1.42312e-21	6.25809e-20
UDPNAGSYN-PWY: UDP-N-acetyl-D-glucosamine biosynthesis I	111.881	5.6214	2.96779e-08	3.3412e-07	164.184	7.64427	9.09765e-14	1.70519e-12	43.2498	1.70174	0.0893438	0.351756
URDEGR-PWY: superpathway of allantoin degradation in plants	1.48548	2.73256	0.00647946	0.0405064	-2.73483	-6.96936	8.92054e-12	1.40823e-10	-4.19427	-8.68097	4.0334e-17	1.10089e-15
VALSYN-PWY: L-valine biosynthesis	-240.366	-5.35043	1.27287e-07	1.34752e-06	-63.5399	-1.25091	0.211485	0.583582	179.154	3.34465	0.000877417	0.00623954
